# Supplementary material for: Crystallographic fragment screening and deep mutational scanning of Zika virus NS2B-NS3 protease enable development of resistance-resilient inhibitors
Source: bioRxiv. 2025 Feb 13:2024.04.29.591502. Originally published 2024 Apr 29. Preprint. [Version 2] doi: 10.1101/2024.04.29.591502 (PMC11092485; doi:10.1101/2024.04.29.591502)
Supplement: Supplement 1 [file media-1.zip]

Archive with 3 entries (3 files):
- Supplementary information_DMS experiment.docx
- Supplementary information.docx
- Crystallographic Supplementary Table.xlsx
